# Supplementary material for: Single-cell gene expression analysis reveals β-cell dysfunction and deficit mechanisms in type 2 diabetes
Source: BMC Bioinformatics. 2018 Dec 31;19(Suppl 19):515. doi: 10.1186/s12859-018-2519-1 (PMC6311914; doi:10.1186/s12859-018-2519-1)
Supplement: Supplementary file 1 — Table S1. Genes used in cellular condition (i.e. healthy or T2D) prediction. (XLSX 10 kb) [file 12859_2018_2519_MOESM1_ESM.xlsx]

## Sheet: Sheet1
Table S1 Genes used in cellular condition (i.e. healthy or T2D) prediction.
Preliminarily selected genes	Selected genes of dataset 1	Selected genes of dataset 2	Selected genes of dataset 3
APAF1	ATF4	ATF4	APAF1
ATF4	ATF6	ATF6	ATF4
ATF6	BAX	BAX	ATF6
BAK1	CAPN2	BCL2L1	BAX
BAX	CYCS	CAPN1	BCL2L1
BCL2	DDIT3	CAPN2	BID
BCL2L1	DIABLO	CASP6	CAPN1
BID	DNAJC3	CRADD	CAPN2
CAPN1	EIF2S1	CYCS	CASP10
CAPN2	INS	DAXX	CASP6
CASP10	MAFA	DDIT3	CASP7
CASP12	MAPK10	DIABLO	CASP8
CASP3	MDM2	DNAJC3	CRADD
CASP6	PDX1	EIF2S1	CYCS
CASP7	TNFRSF1A	FADD	DAXX
CASP8	XBP1	INS	DDIT3
CASP9	XIAP	MAFA	DIABLO
CRADD		MAPK10	DNAJC3
CYCS		MAPK8	EIF2S1
DAXX		MAPK9	INS
DDIT3		MDM2	MAFA
DIABLO		PDX1	MAPK10
DNAJC3		TNFRSF1A	MAPK14
EIF2AK3		XBP1	MAPK8
EIF2S1		XIAP	MAPK9
ERN1			MDM2
FADD			PDX1
FAS			TNFRSF1A
INS			TP53
ITPR1			XBP1
MAFA			XIAP
MAP3K5
MAPK10
MAPK14
MAPK8
MAPK9
MDM2
PDX1
RIPK1
TNFRSF1A
TP53
TRADD
TRAF2
XBP1
XIAP
