# Supplementary material for: Single-cell gene expression analysis reveals β-cell dysfunction and deficit mechanisms in type 2 diabetes
Source: BMC Bioinformatics. 2018 Dec 31;19(Suppl 19):515. doi: 10.1186/s12859-018-2519-1 (PMC6311914; doi:10.1186/s12859-018-2519-1)
Supplement: Supplementary file 2 — Tables S2-S3. Entropy, joint entropy and mutual information between TEDECs and the genes in the apoptosis pathway. (XLSX 13 kb) [file 12859_2018_2519_MOESM2_ESM.xlsx]

## Sheet: Table S2
Table S2. Entropy, joint entropy and mutual information between the TEDECs and the genes in the apoptosis pathway (T2D β-cells of dataset 2). The unit is bit.
Gene	Entropy		Genes	Joint entropy		Genes	Mutual information
FAS	0.337576		FAS-CASP367	3.73517		FAS-CASP367	0.0864083
FADD	2.00305		FADD-CASP367	4.92447		FADD-CASP367	0.562588
RIPK1	2.01832		RIPK1-CASP367	4.94921		RIPK1-CASP367	0.553111
RAIDD	2.55099		RAIDD-CASP367	5.44803		RAIDD-CASP367	0.586968
TNFR1	2.64798		TNFR1-CASP367	5.42306		TNFR1-CASP367	0.708924
TNFR2	0		TNFR2-CASP367	3.484		TNFR2-CASP367	0
DAXX	2.39739		DAXX-CASP367	5.24349		DAXX-CASP367	0.637896
TRADD	2.06622		TRADD-CASP367	4.96514		TRADD-CASP367	0.585083
TRAF2	1.93655		TRAF2-CASP367	4.87479		TRAF2-CASP367	0.545769
BAK1	1.62452		BAK1-CASP367	4.73236		BAK1-CASP367	0.37616
BAX	2.37623		BAX-CASP367	5.19058		BAX-CASP367	0.669644
BID	0.60646		BID-CASP367	3.93636		BID-CASP367	0.1541
BCL2	0		BCL2-CASP367	3.484		BCL2-CASP367	0
BCL2L1	2.22541		BCL2L1-CASP367	5.08751		BCL2L1-CASP367	0.6219
CYCS	2.11612		CYCS-CASP367	5.02383		CYCS-CASP367	0.576295
DIABLO	2.4061		DIABLO-CASP367	5.29713		DIABLO-CASP367	0.59297
APAF1	1.10974		APAF1-CASP367	4.10112		APAF1-CASP367	0.492623
ITPR1	0.688068		ITPR1-CASP367	3.9881		ITPR1-CASP367	0.183969
CAPN1	2.53593		CAPN1-CASP367	5.37275		CAPN1-CASP367	0.647183
CAPN2	2.33863		CAPN2-CASP367	5.20522		CAPN2-CASP367	0.61741
TP53	0.699102		TP53-CASP367	3.93623		TP53-CASP367	0.246875
MDM2	2.1462		MDM2-CASP367	5.15038		MDM2-CASP367	0.479825
CASP8	0.631614		CASP8-CASP367	3.91927		CASP8-CASP367	0.196348
CASP9	1.32187		CASP9-CASP367	4.51857		CASP9-CASP367	0.287306
CASP367	3.484
CASP367 represents the total expression of CASP3, CASP6 and CASP7, i.e. the TEDECs.

## Sheet: Table S3
Table S3. Entropy, joint entropy and mutual information between the TEDECs and the genes in the apoptosis pathway (T2D β-cells of dataset 3). The unit is bit.
Gene	Entropy		Genes	Joint entropy		Genes	Mutual information
FAS	0.312382		FAS-CASP367	3.98918		FAS-CASP367	0.107453
FADD	0.312382		FADD-CASP367	3.96051		FADD-CASP367	0.136121
RIPK1	1.83021		RIPK1-CASP367	4.83386		RIPK1-CASP367	0.780605
RAIDD	1.87794		RAIDD-CASP367	4.9065		RAIDD-CASP367	0.75569
TNFR1	2.41399		TNFR1-CASP367	5.51194		TNFR1-CASP367	0.686297
TNFR2	1.42317		TNFR2-CASP367	4.77983		TNFR2-CASP367	0.427592
DAXX	2.31582		DAXX-CASP367	5.27206		DAXX-CASP367	0.828018
TRADD	0.784981		TRADD-CASP367	4.2562		TRADD-CASP367	0.313026
TRAF2	1.24322		TRAF2-CASP367	4.41064		TRAF2-CASP367	0.616832
BAK1	0.0835429		BAK1-CASP367	3.82487		BAK1-CASP367	0.0429165
BAX	1.91605		BAX-CASP367	5.06866		BAX-CASP367	0.631633
BID	2.29802		BID-CASP367	5.30509		BID-CASP367	0.777183
BCL2	0.250152		BCL2-CASP367	3.85055		BCL2-CASP367	0.183855
BCL2L1	2.27518		BCL2L1-CASP367	5.21127		BCL2L1-CASP367	0.848156
CYCS	2.89954		CYCS-CASP367	5.85028		CYCS-CASP367	0.833502
DIABLO	3.14388		DIABLO-CASP367	5.89746		DIABLO-CASP367	1.03067
APAF1	2.56568		APAF1-CASP367	5.44746		APAF1-CASP367	0.902468
ITPR1	1.31453		ITPR1-CASP367	4.56198		ITPR1-CASP367	0.536791
CAPN1	1.62124		CAPN1-CASP367	4.82321		CAPN1-CASP367	0.582284
CAPN2	3.37022		CAPN2-CASP367	6.07945		CAPN2-CASP367	1.07502
TP53	2.80192		TP53-CASP367	5.71466		TP53-CASP367	0.871505
MDM2	3.26665		MDM2-CASP367	5.91174		MDM2-CASP367	1.13916
CASP8	2.41708		CASP8-CASP367	5.52811		CASP8-CASP367	0.673219
CASP9	1.38113		CASP9-CASP367	4.6406		CASP9-CASP367	0.524776
CASP367	3.78425
CASP367 represents the total expression of CASP3, CASP6 and CASP7, i.e. the TEDECs.
